# Supplementary material for: Design, Synthesis, and Characterization of Novel Cannabidiol-Based Derivatives with Potent Antioxidant Activities
Source: Int J Mol Sci. 2024 Sep 4;25(17):9579. doi: 10.3390/ijms25179579 (PMC11395037; doi:10.3390/ijms25179579)
Supplement: Supplementary file 1 [file ijms-25-09579-s001.zip]

Archive with 1 entries (1 files):
- ijms-3164600-supplementary.pdf
